# Supplementary material for: Developing a one health data integration framework focused on real-time pathogen surveillance and applied genomic epidemiology
Source: One Health Outlook. 2025 Feb 20;7:9. doi: 10.1186/s42522-024-00133-5 (PMC11841253; doi:10.1186/s42522-024-00133-5)
Supplement: Supplementary file 1 — Supplementary Material 1 [file 42522_2024_133_MOESM1_ESM.xlsx]

## Sheet: Sheet1
Framework Step	Key Questions/Considerations	Existing Tools/Resources/References
Planning/Pre-funding
1) Workgroup formation; Partner identification/inclusion	Based on initial system idea, which sectors collect, analyze, utilize, or have governance over relevant data?	1. OH-SMART1 2. Integrate-OHSS Establish the Working Group (https://ejp-matrix.eu/establishgroup/) 3. OHRAS Stakeholder Analysis (https://www.ohras.eu/page/getting-started/stakeholder-analysis/61eedd26bc93b661d531c78f) 4. USAID One Health Stakeholder Mapping Toolkit (https://s3.amazonaws.com/one-health-app/static/docs/toolkits/Stakeholder_Mapping_Toolkit/Stakeholder_Mapping_Toolkit_Overview.pdf) …
	Consider collaboration across the 4 dimensions outlined by Bordier et al (2020): 1) sectoral institutions with different jurisdictions and mandates, 2) engagement of different disciplines, among biosciences, social sciences and engineering, 3) collaboration between different decision-making scales (e.g. county, state, national), 4) development of public-private partnerships within, but also acros…	2Characteristics of One Health surveillance systems: a systematic literature review.
	Minimum representation should include at least one knowledgeable representative of each sub-system (building block), at least one representative of the research community, at least one represtative from a funding partner, and at least one community partner.	1. WHO Systems Thinking for Health Systems Strengthening (https://ahpsr.who.int/publications/i/item/2009-11-13-systems-thinking-for-health-systems-strengthening) 2. The Tripartite Zoonoses Guide (https://www.who.int/initiatives/tripartite-zoonosis-guide)
	Consider inclusion of individuals with informatics expertise across sectors if possible.
	Determine roles/responsibilites for individuals in the working group.
2) System scoping and definition: specify purpose and objectives	What One Health topic or topics are being considered? Consider prioritization of topics if needed and a stepwise approach.	1. OHRAS Set Priority and Goal (https://www.ohras.eu/page/getting-started/set-priority-and-goal/61eedd1cbc93b661d531c78b) 2. Integrate-OHSS Define the Purpose & Objectives of the System (https://ejp-matrix.eu/Def_obj_purpose/) 3. CDC Zoonotic Disease Prioritization (https://www.cdc.gov/onehealth/what-we-do/zoonotic-disease-prioritization/index.html) 4. 3Prioritizing Zoonoses: A Proposed One Healt…
	Consider having each workgroup member outline their ideal system objectives and purpose, as well as barriers or concerns
	Write down 20 detailed questions that you want the system to be able to answer. Use this list of questions to prioritize topics and define the scope of the system.	5Where the rubber meets the sky: bridging the gap between databases and science (https://arxiv.org/ftp/cs/papers/0502/0502011.pdf)
	Why does the system exist/what is the purpose?
	What are the specific system or surveillance objective(s)?
	How will integration support the surveillance objective?
	Can action be taken based on information produced by the system? In parallel to data integration processes, jurisdictions should develop an integrated plan for conditions under surveillance, including how integrated data visualization and analyses will be utilized in support of prevention and response activities.
	What are the expected outcomes? Are there possible negative outcomes?
	What does the system produce or what are the outputs?
	What are the relevant system boundaries? What is outside of the system scope?
	Are data available to support the specified purpose?
	How timely will information be needed to meet these objectives?
	Which dimensions does the system operate on (e.g. sectors, disciplines, local/state/national, community, public-private)?
	Based on system scoping/definition, does the partner identification need to be updated? Ensure consideration from the human, animal, and environmental sectors.
	If system scoping/definition includes research objectives, construct a causal model for the research question.
3) Map existing data, data storage, and data connections	In considering the causal model and/or relevant surveillance question(s), what data are available in the public or private domain?	1. Integrate-OHSS Map Available Data (https://ejp-matrix.eu/map-what-data-are-available/) - see downloadable data mapping tool 2. One Health Systems Assessments for Priority Zoonoses (https://georgetown.app.box.com/s/50r9ay3kac56zfady15mdbas2k0zm69g)
	How sustainable are the data/how routinely are data collected (timeliness & timescale)?
	How dynamic are the data? Are the collected a single time or updated over time?
	On what geographic level(s) are the data currently collected?
	What is the current level of data quality in each system?
	How is this data currently stored and accessed?
	What connections between databases already exist?
	What data sharing connections are possible within existing systems? In what format(s) can data be extracted?
4) Gap analysis and system evaluation	Based on the differences between desired system and mapped current system, identify gaps in current data access or linkage and actions needed to fill these gaps.	One Health Systems Assessments for Priority Zoonoses (https://georgetown.app.box.com/s/50r9ay3kac56zfady15mdbas2k0zm69g)
	Conduct a beginning evaluation - evaluate the current capacity for One Health surveillance	OH- EpiCap Tool (https://freddietafreeth.shinyapps.io/OH-EpiCap/)
	Consider whether existing data collection meets workgroup needs for One Health surveillance, develop recommendations for improved primary data capture or data systems where needed
5) Produce action plan and funding plan	Specific to the scoped system and gap analysis results, consider resources/personnel/expertise required for improved data capture, baseline data systems, and planned integrated surveillance system. Outline specific costs.	SurvCost: https://www.cdc.gov/globalhealth/healthprotection/idsr/index.html
	Include budget analysts from each organization/agency to ensure optimized cost/benefits. In addition to system costs, outline cost savings.
	Consider inclusion of a health economist to assist in developing funding justification
	Map financial resources available within the government, from the private sector, and academic institutions
	Identify potential partners who can resource in the absence of funding - e.g. supply informatics expertise
	Consider policy/legislation changes where possible to support process and ensure sustainable funding	USAID One Health Policy Advocacy Toolkit (https://s3.amazonaws.com/one-health-app/static/docs/toolkits/Policy_Advocacy_Toolkit/Policy_Advocacy_Toolkit_Overview.pdf)
Resources Allocation/System Development
6) Outline data design, system specifications and user requirements	What specific data elements are needed? Refer to relevant surveillance question and/or causal model	1. 6Designing a standardized framework for data integration between zoonotic diseases systems: Towards one health surveillance. 2. 7Toward One Health: a spatial indicator system to model the facilitation of the spread of zoonotic diseases. 3. 8EFSA Manual for reporting on zoonoses and zoonotic agents.
	From where will these data elements be connected? Review data mapping and data storage to ensure sufficient accuracy and detail for informatics needs.
	How do the definitions of these data elements differ across systems? Are there existing ontologies or structured vocabularies that may be used?	1. Health Surveillance Ontology (http://datadrivensurveillance.org/health-surveillance-ontology-hso/) 2. 6Designing a standardized framework for data integration between zoonotic diseases systems: Towards one health surveillance. 3. 8EFSA Manual for reporting on zoonoses and zoonotic agents.
	How do observations need to be linked? (e.g. as outbreaks, events, in space)	6Designing a standardized framework for data integration between zoonotic diseases systems: Towards one health surveillance.
	Ensure consideration of data types at different levels - e.g. location, individual, specimen, genome. For those data elements that exist in the public domain, is the actual data needed (e.g. sequence), or just identifiers (e.g. repository ID)?
	What definition(s) will be used to determine when an event is considered positive for the health concern? How will this be applied to data access levels? E.g. Case classifications/definitions
	Review gap analysis and action plan developed during the planning stage and ensure feasibility with informatics experts - refine plan as appropriate (e.g. conducting formal business process analysis and redesign as necessary)
	Consider different data structures and existing data models that may be applied
	What types of analyses will be pursued? Ensure planned data elements support planned analyses. Does the platform require any reporting/analysis capability, or will analysis be performed outside of the system? E.g. WGS/Nextstrain or PowerBI/dashboarding
	What data transformation and data cleaning (e.g. data quality checks) will be required? Will this occur internal or external to the system?
	What type of metrics or analytics need to be tracked for the datasystem itself?
	What metadata will follow data? E.g. surveillance system descriptions, sampling context/strategy
	Develop a process for onboarding data providers
7) Outline data governance and restrictions	Who currently has access to this data? Within which sector is this data governed?	Integrate OHSS Design and Implement the System (https://ejp-matrix.eu/design-and-implement-the-system/)
	Who needs access?
	At what levels (individual, aggregate) are data needed?
	What restrictions are in place to prevent data access? (e.g. data sharing guides, laws/rules/regulations)
	Consider current legal restrictions on data reporting and cross-sector reporting, seek modifications if needed	USAID One Health Policy Advocacy Toolkit (https://s3.amazonaws.com/one-health-app/static/docs/toolkits/Policy_Advocacy_Toolkit/Policy_Advocacy_Toolkit_Overview.pdf)
8) Determine data classifications	Consider current standards for open data sharing, ensure metadata fields for data to make public; consider data governance and restrictions for all other data – tiered approach	Integrate OHSS Design and Implement the System (https://ejp-matrix.eu/design-and-implement-the-system/)
	Consider filters to define the level of access users have to the data, e.g. aggregation or by event classification
	Outline clear confidentiality requirements by level, including how data can be shared external to the system and system users
	Develop standards for external data or analysis sharing, including a process for review with the governance committee, if applicable
	Consider outlining acceptable use for the system
9) Determine analytics and informatics approach(es)	Based on above system specifications, user requirements, and data restrictions, what database structure options are available?
	Consider systems to modernize data connections/allow autopopulation (HL7, API, AI, etc.). Limit manual data upload. Consider flexible options for data transport to ensure applicability across systems.
	Consider future need for system agility/flexibility
	Will data tranformation happen external to the system or within the system?
	Determine current tools used for analysis by data analysts at different agencies - how will the selected informatic approach integrate with these tools?
	Ensure IT acceptability of approaches across partner agencies
	Determine options for where the data is housed (e.g. with a particular agency vs in some collaborative way)
	Based on selected approach, may need to update funding plan
10) Implement design	Identify system options, test system options. Consider building on existing infrastructure/systems.	1. Integrate OHSS Design and Implement the System (https://ejp-matrix.eu/design-and-implement-the-system/) 2. DHIS2 https://dhis2.org/about/ 3. Integrated Disease Surveillance and Response: Section 9 https://www.afro.who.int/publications/technical-guidelines-integrated-disease-surveillance-and-response-african-region-third
	Purchase/develop system, develop data connections to upload data
	Use principles of human-centered design and test-driven development: test environment to ensure successful data upload, data storage, and reporting are working as expected, system refinement following user testing, acceptance testing
	Consider conducting data drills to test analytics ability
System Production
11) User onboarding and training	Develop and implement a plan for user onboarding and training, including determining user authorization and security level
	Develop system documentation
	Consider development of a user workgroup or training group, ongoing engagment
12) Implement joint analysis in support of prevention and response	Will the data be analyzed by individuals from single sectors or by a cross-sector team? How will results be shared across sectors?	1. EJP Dashboard Information Centre: A practical manual for One Health Surveillance Dashboards (https://sva-se.github.io/MATRIX-dashboards/) 2. Integrate OHSS Design and Implement the System (https://ejp-matrix.eu/design-and-implement-the-system/)
	What standardized reports or visualizations are useful across sectors?
	Will reports be externally disseminated? If so, who are the target audiences? Who will develop/approve these reports?
	How will analysts communicate with each other/maintain routine communication?
	Implement surveillance protocols for triggers outlined in joint prevention and response plan
13) External data sharing oversight	Implement standards for external data or analysis sharing, including a process for review with the governance committee, if applicable. For example, can data from the system be used for publication? If so, who if anyone needs to review prior to publication? Can datasets be shared with external partners?
14) Monitoring and evaluation	Select indicators for monitoring	Integrated disease surveillance and response: Section 8 https://www.afro.who.int/publications/technical-guidelines-integrated-disease-surveillance-and-response-african-region-third
	Implement process for routine monitoring
	Measure changes since initial evaluation, develop new system recommendations	OH- EpiCap Tool (https://freddietafreeth.shinyapps.io/OH-EpiCap/)
15) System maintenance and improvement	Ongoing user onboarding/offboarding, continuous system improvement, updates, change requests
	Integration of technology improvements, changes in external systems
References
1Vesterinen HM, Dutcher TV, Errecaborde KM, Mahero MW, Macy KW, et al. Strengthening multi-sectoral collaboration on critical health issues: One Health Systems Mapping and Analysis Resource Toolkit (OH-SMART) for operationalizing One Health. PLoS One. 2019 Jul 5;14(7):e0219197. doi: 10.1371/journal.pone.0219197. PMID: 31276535; PMCID: PMC6611682.
2Marion Bordier, T.U.-A., Aurélie Binot, Pascal Hendrikx, Flavie L. Goutard. Characteristics of One Health surveillance systems: a systematic literature review. Prev. Vet. Med. 181, 104560 (2020)
3Rist, C.L., Arriola, C.S., Rubin, C., 2014. Prioritizing Zoonoses: A Proposed One Health Tool for Collaborative Decision-Making. PLOS ONE 9, e109986. https://doi.org/10.1371/journal.pone.0109986
4European Food Safety Authority (EFSA), Berezowski J, De Balogh K, Dorea FC, Ruegg S, et al. Coordinated surveillance system under the One Health approach for cross-border pathogens that threaten the Union – options for sustainable surveillance strategies for priority pathogens. EFSA Journal 2023;21(3):7882.
5Gray J & Szalay A. Where the rubber meets the sky: bridging the gap between databases and science. Microsoft Research. 2004. https://arxiv.org/ftp/cs/papers/0502/0502011.pdf
6Shanbehzadeh, M., Nopour, R. & Kazemi-Arpanahi, H. Designing a standardized framework for data integration between zoonotic diseases systems: Towards one health surveillance. Informatics in Medicine Unlocked 30(2022).
7Jato-Espino, D., Mayor-Vitoria, F., Moscardo, V., Capra-Ribeiro, F. & Bartolome Del Pino, L.E. Toward One Health: a spatial indicator system to model the facilitation of the spread of zoonotic diseases. Front Public Health 11, 1215574 (2023).
8EFSA, Amore G, Boelaert F, Papanikolaou A, Rizzi V, & Sticescu A-V. Manual for reporting on zoonoses and zoonotic agents, within the framework of Directive 2003/99/EC, and on some other pathogenic microbiological agents for information derived from the year 2022. EFSA Supporting Publications. 2023. https://efsa.onlinelibrary.wiley.com/doi/epdf/10.2903/sp.efsa.2023.EN-7825; https://www.efsa.europ…
For comprehensive lists of One Health resources, see:
https://www.onehealthcommission.org/en/resources__services/one_health_tools__toolkits/
https://www.fao.org/fileadmin/user_upload/faoweb/Themes__pages/Animal_health/SISOT_Workbook.xlsm
